# Supplementary material for: Heart rate variability in dairy cows with postpartum fever during night phase
Source: PLoS One. 2020 Nov 25;15(11):e0242856. doi: 10.1371/journal.pone.0242856 (PMC7688159; doi:10.1371/journal.pone.0242856)
Supplement: S1 Table — (XLSX) [file pone.0242856.s001.xlsx]

## Sheet: S1 Table
S1 Table. The intra- and inter-assay coefficient of variation (CV), and measuring range of each item in hematologic and serum biochemical analysis
Measuring item	Intra-assay CV (%) a	Inter-assay CV (%)	Measuring range
White blood cells	≤ 2	No data	0 − 999 × 102/μL
Red blood cells	≤ 1.5	No data	0 − 1,499 × 104/μL
Hemoglobin	≤ 1.5	No data	0 − 29.9 g/dL
Hematocrit	≤ 1	No data	0 − 99.9 %
Platelets	≤ 4	No data	0 − 149 × 104/μL
Cortisol	≤ 10	No data	0.4 − 60 μg/dL
Serum amyloid A	≤ 5	8.5	2.5 − 40 μg/mL b
Glucose	≤ 10	2.2	0 − 1,000 mg/dL
Lactic acid	≤ 5	1.5	0.2 − 160 mg/dL
Non-esterified fatty acid	≤ 1.5	1.6	10 − 4,000 μmol/L
Total cholesterol	≤ 2	1.5	2 − 800 mg/dL
Triglyceride	≤ 3	1	2 − 2,000 mg/dL
Urea nitrogen	≤ 5	1.9	0 − 500 mg/dL
Creatinine	≤ 5	1.3	0.03 − 100 mg/dL
Albumin	≤ 5	0.7	0.1 − 7 g/dL
Aspartate aminotransferase	≤ 7	1.3	1 − 1,000 IU/L
γ-glutamyltransferase	≤ 7	1.4	2 − 2,000 IU/L
Calcium	≤ 5	1.4	0.04 − 20 mg/dL
Inorganic phosphorus	≤ 5	2.3	0.04 − 100 mg/dL
Magnesium	≤ 5	1.1	0 − 40 mg/dL
Iron	≤ 7	1.2	0 − 1000 μg/dL
a Intra-assay CVs were the values described in the instruction manual.
b This measuring range was calculated using the minimum recommended dilution (1:2,000).
