# Supplementary material for: Heart rate variability in dairy cows with postpartum fever during night phase
Source: PLoS One. 2020 Nov 25;15(11):e0242856. doi: 10.1371/journal.pone.0242856 (PMC7688159; doi:10.1371/journal.pone.0242856)
Supplement: S2 Table — (XLSX) [file pone.0242856.s002.xlsx]

## Sheet: S2 Table
S2 Table. Heart rate variability, hematologic and serum biochemical parameters in cows 1-3 days after calving
Cow No.	Date of sampling	Date of calving	Date of birth	Rectal temperature (°C)	Heart rate (bpm)	Total power (ms)	LF (ms)	HF (ms)	LF/HF (ratio)	White blood cells (10²/μL)	Red blood cells (10⁴/μL)	Hemoglobin (g/dL)	Hematocrit (%)	Platelets (10⁴/μL)	Cortisol (μg/dL)	Serum amyloid A (μg/mL)	Glucose (mg/dL)	Lactic acid (mg/dL)	Non-esterified fatty acid (μmol/L)	Total cholesterol (mg/dL)	Triglyceride (mg/dL)	Urea nitrogen (mg/dL)	Creatinine (mg/dL)	Albumin (g/dL)	Aspartate aminotransferase (IU/L)	γ-glutamyltransferase (IU/L)	Calcium (mg/dL)	Inorganic phosphorus (mg/dL)	Magnesium (mg/dL)	Iron (μg/dL)
633	2018-09-18	2018-09-17	2011-12-04	38.8	84.6606	63784.7	37.6777	2.69913	16.0965	68	617	9.3	32.4	35.2	1.5	77	68	17.1	193	79	0	16.8	0.83	3.36	98	1	8.1	3.8	2.74	65
633	2018-09-19	2018-09-17	2011-12-04	38.8	82.1663	67840.1	34.6105	3.29245	13.4533	47	568	8.5	30.3	34.4	1.2	81	58	14.1	179	77	3	14.6	0.8	3.29	129	26	7.7	2.7	3	158
633	2018-09-20	2018-09-17	2011-12-04	39.1	83.6822	65393.2	50.0935	4.8748	13.4188	51	568	8.6	30.1	32.2	0.9	75	53	12.1	135	83	6	12.7	0.79	3.38	130	16	9.3	4.2	2.51	142
789	2018-10-01	2018-09-30	2015-09-21	38.9	90.9013	55331.4	51.7004	5.00095	14.0086	81	574	9.2	32.8	34.3	0.5	136	50	13.8	526	90	2	15.3	1.05	3.27	81	9	7.8	4.2	2.23	213
789	2018-10-02	2018-09-30	2015-09-21	38.8	89.7189	56869.7	33.462	4.41048	11.2749	80	607	9.9	34.6	34.7	1	118	64	9	460	99	0	10.5	1.09	3.48	86	30	9.4	4.5	2.24	167
789	2018-10-03	2018-09-30	2015-09-21	38.8	85.4889	62354.3	30.6869	6.27595	7.98376	69	580	9.1	33.2	31.2	0.5	65	54	8.5	285	96	2	11	1.08	3.24	85	16	9.4	5.5	1.94	152
831	2018-11-11	2018-11-10	2016-10-17	38.7	99.5652	46351.2	8.9437	5.41382	8.50986	96	752	12.4	37.6	41	0.5	262.986	76	17.9	507	71	2	12.2	0.91	3.49	94	24	8.6	6	2.6	93
831	2018-11-12	2018-11-10	2016-10-17	38.5	100.413	45208.5	10.9779	1.4292	12.504	85	566	10	29.8	48.1	0.5	273.123	64	12.7	521	70	2	16.3	0.89	3.32	80	20	7.9	6.5	2.59	109
831	2018-11-13	2018-11-10	2016-10-17	39.2	97.8043	47647.3	13.8106	2.98816	11.1928	89	590	10	30.6	53.1	1.4	256.564	66	14.1	511	81	1	10.1	0.88	3.49	84	28	8.3	5.4	2.51	101
844	2018-10-11	2018-10-10	2016-12-06	39.3	100.483	45535.4	41.901	65.6039	4.4889	72	705	12	35.4	20.5	0.4	214.493	77	13.8	288	75	4	11.5	0.84	3.01	84	21	8.5	5.8	2.36	123
844	2018-10-12	2018-10-10	2016-12-06	38.8	95.2146	50559.1	37.6211	11.9313	11.842	69	656	11.7	33	26.9	1.6	240	74	9.4	345	79	4	12.9	0.82	2.83	87	20	8.9	5.3	2.41	145
844	2018-10-13	2018-10-10	2016-12-06	38.9	98.0262	47691.9	34.3348	3.81471	12.8625	84	650	11.5	32.9	31.4	0.4	194	77	4.3	198	86	5	12.8	0.82	3.22	97	20	9.3	5.8	2.22	117
819	2019-09-30	2019-09-29	2016-06-28	39.1	86.9177	60340.1	73.6628	2.74777	32.2824	133	error	9.7	error	error	1	104	57	8.6	943	60	1	8.2	1	4	67	17	7.5	5.8	2.52	136
819	2019-10-01	2019-09-29	2016-06-28	39.2	88.8488	57841.2	66.1432	3.3526	23.2547	122	610	10.8	33.7	26.7	0.2	83	46	14.8	427	59	1	6.1	0.95	3.7	76	16	8.7	6.7	2.16	151
819	2019-10-02	2019-09-29	2016-06-28	39.3	88.7972	57844.5	73.2534	3.52983	27.2303	121	588	error	32.5	20.2	0.7	62	41	13.2	324	61	2	5.3	0.94	3.7	83	15	8.6	6.4	1.9	144
606	2018-11-11	2018-11-09	2011-04-18	39.8	106.629	40584.1	9.95592	3.83462	4.56582	74	621	11.2	34.8	38.2	0.6	153.384	61	17.6	644	48	1	14	0.84	3.22	99	16	7.9	4.4	1.88	87
606	2018-11-12	2018-11-09	2011-04-18	40.1	98.4008	47695.7	16.0455	5.27993	6.0872	73	578	10.7	32.2	37.7	1.7	320.839	61	10.6	849	53	1	13.6	0.76	3.37	105	15	8.4	4	1.95	70
742	2017-11-04	2017-11-03	2014-08-31	38.7	98.4481	47835.2	25.9901	3.34314	8.23436	91	677	11.8	39.5	32.7	1.5	282	61	15.7	585	132	2	9	1.18	3.41	99	14	7.3	4	2.45	77
742	2017-11-05	2017-11-03	2014-08-31	39.8	101.914	43656.2	18.8532	2.42481	7.77464	35	603	10.6	34.3	28.8	2.5	508	58	15.1	501	132	1	6.5	1.04	3.25	106	15	7.1	2.2	2.35	80
742	2017-11-06	2017-11-03	2014-08-31	41	95.7488	49813.2	49.3684	5.12483	10.7456	37	511	9.9	29.6	23.5	1	373	66	20	633	139	4	9.7	1.12	3.15	115	15	8	2	1.91	45
837	2018-09-21	2018-09-20	2016-11-16	38.7	117.961	33127.6	10.0545	1.7843	8.13639	80	635	9.6	34.2	37.6	0.9	165	59	13.9	372	62	0	14	0.77	3.44	109	29	8.7	5	2.04	47
837	2018-09-22	2018-09-20	2016-11-16	39.7	114.471	34907.6	7.34565	1.07457	8.28894	31	617	9.6	34.1	31.7	2	476	66	5.8	1107	68	1	12.6	0.67	3.21	73	12	7.7	4.6	2.21	85
837	2018-09-23	2018-09-20	2016-11-16	40.2	119.267	32201.2	6.34883	1.03258	6.64834	31	637	9.5	35	26.9	0.8	331	58	5.6	520	61	2	13.7	0.76	2.88	69	10	7.5	4.3	1.9	96
838	2018-09-20	2018-09-19	2016-11-22	41.6	112.836	35979.2	24.4471	2.50794	11.7329	66	672	9.1	31.9	48.8	1.9	138	26	44.5	222	58	1	12.2	0.76	3.16	75	31	8.2	5.8	2.06	44
838	2018-09-21	2018-09-19	2016-11-22	41	116.854	34592.4	41.9184	5.01265	10.3631	71	675	9.2	31.9	41.8	1.4	165	73	12.9	508	73	3	11.9	0.76	3.49	78	14	9	6	2.33	128
845	2019-10-05	2019-10-04	2016-12-07	38.8	98.4977	47110	19.2552	2.28731	11.8298	42	623	error	33.7	37.4	0.8	249	54	11.4	763	59	1	11.1	1.4	3.4	73	15	8.2	3.8	2.1	148
845	2019-10-06	2019-10-04	2016-12-07	39.6	91.8954	54809.8	32.0302	4.26316	11.1022	42	598	10.1	31.5	27.5	0.6	360	45	8.8	1067	63	1	8.3	1.19	3.5	87	15	8.4	4.5	2.4	87
845	2019-10-07	2019-10-04	2016-12-07	40.5	97.8111	48988.2	53.1662	5.25189	11.5487	48	574	9.5	30.2	23.7	0.2	351	56	8.8	475	64	2	12.5	1.2	3.4	97	16	8.7	6.3	1.81	38
826	2019-08-22	2019-08-20	2016-08-18	39	87.3931	60284.9	30.9454	4.14615	10.6693	46	623	8.2	30	51.6	0.2	75	65	11.5	261	80	3	5.1	0.97	3.6	69	22	9.3	6	1.78	104
826	2019-08-23	2019-08-20	2016-08-18	39.7	90.9986	55491.6	21.9686	1.93761	12.4452	47	610	8	29.4	44.6	0.5	206	59	12.3	166	84	3	5.9	0.94	3.4	70	21	9	6	1.68	86
